# Supplementary material for: Exploiting Enzyme in the Polymer Synthesis for a Remarkable Increase in Thermal Conductivity
Source: Int J Mol Sci. 2023 Apr 20;24(8):7606. doi: 10.3390/ijms24087606 (PMC10143580; doi:10.3390/ijms24087606)
Supplement: Supplementary file 1 [file ijms-24-07606-s001.zip]

Archive with 1 entries (1 files):
- ijms-2319303-supplementary.pdf
